# Supplementary material for: Mining for single nucleotide polymorphisms in pig genome sequence data
Source: BMC Genomics. 2009 Jan 6;10:4. doi: 10.1186/1471-2164-10-4 (PMC2637895; doi:10.1186/1471-2164-10-4)
Supplement: Additional File 2 — Validation of candidate SNPs by genotyping in a panel of three purebred boarlines and wildboar. Listed are the 134 out of 163 predicted SNPs that show to be polymorphic in our animal panel. For all SNPs minor allele frequencies (MAF) were calculated in each purebred boarline and wildbore. From the obtained MAFs the average minor allele frequency was calculated. [file 1471-2164-10-4-S2.xls]

## Sheet: Sheet1
		Allele		Duroc/Belgian Landrace		Large White		German Pietrain		Wildboar		Average
NCBI_ss	Context of Polymorphism	1	2	genotyped	MAF	genotyped	MAF	genotyped	MAF	genotyped	MAF	MAF
106817235	TTTTTGGATGTTCACTGGGGTGTTATACACGACCCTATGCTTCTCCTTTG[A/C]CCTTTTCTCCTGGAGCAACTCAGACCAACCAGCAGGCAATGGCTGTACGG	A	C	124	0.4274	117	0.2308	104	0.024	19	0.0789474	0.190287
106817236	CCTAGGGTCAGTCCAAAGTTCTGCAGGAGAAACATCAACCAGGGTCGCCG[T/C]GTTTGAACATGAGTCATTTCAGGAAGCTAAAAAAAGAAGAAAAAACCAGA	T	C	128	0.2344	119	0.2101	108	0.2824	21	0.047619	0.19363
106817237	AAAAAAATAAAATAAAATAAAATAGTGATACAAAGAAAGACATCAGAAAT[C/G]TTTCCTGTGGCTTAAGAACCTCTCAGAAGGTGACCCGTATCACTTATACC	C	G	128	0.1836	120	0.0042	108	0.0278	20	0.5	0.1789
106817238	TCAGAAATCTTTCCTGTGGCTTAAGAACCTCTCAGAAGGTGACCCGTATC[A/G]CTTATACCCTGATTGAATTTTGCATCCTTTAGCTGTAGAGTTTTTCTGTT	A	G	129	0.1822	120	0.0042	108	0.0278	21	0.47619	0.172598
106817239	AAATCCATTATACCATAGCTATTTGCTTCTGATCATCTGAAAATGGCTAG[T/C]GTGGGTTGTTTGGGTGGCATGGAGGTGAGAAAGCTTTAGTTAATAAGAAG	T	C	129	0.0078	120	0	107	0.1869	20	0	0.048675
106817240	TCTGTGGAATCCACAAGCCTGGAAGGATCCCTAGGGCACCGTCTCCTCCC[T/C]AGTCGTCCGGGTTACTTCAGTATAGTCACAGGAATTCCATGTGCTTTTGT	T	C	129	0.0039	120	0	102	0.0294	17	0.294118	0.0818544
106817241	TGCTGTTAAGGATGATTTTCTTGAAAGGAAAAGAGAGAACTGCATCATGG[T/C]CCCATTCTTCTGTGTCCATATGACGAACGGCTGAGCACTTAGAAGCAGCA	T	C	127	0.3898	120	0.2292	107	0.3879	20	0.2	0.301725
106817242	TCACATTTTAGTGGATGTCACAGTAATTGTGTAATGAGACATTCTTTCCC[T/G]CCCGCGATGGACAGCAGCATTGAAATAACACGTTAAGCCTAGCCTCATGT	T	G	129	0.4729	120	0.2292	109	0.3899	15	0.133333	0.306333
106817243	TGGGGCTTCTTCAAATGATATTAAGTATAAGCTGGAACAGAAAAGGGAGA[T/C]AGTGGTGAATATTGTCTGGGAATGTGAATGCACTAGATTTAATAAGTTTA	T	C	127	0.378	120	0.1417	107	0.0701	21	0.309524	0.224831
106817244	TATATTTTGTAAATTTCTCCTACTGCATGCATCAGAGTTGAATGAATATC[A/G]TACATAGAACTGAATTAGTGTTAGAATGATCAGAATTAATTTTACTGTGT	A	G	127	0.1535	120	0.1458	109	0.2615	20	0	0.1402
106817245	CTACCTTCTCATGCCTTTGTTCAGAAGGTTCTAGGGAATGCTCATGAGGG[A/G]CATAGTTCTGGTTCTCAAATCATTATTGCCTTTTAGGGGCAAACAGACAT	A	G	127	0.0039	120	0.1917	108	0.1991	19	0.263158	0.164464
106817246	GCAGCAAAATATAAAATACATATATCAAAATGAGTAGATTTCAATATTTT[A/G]ATTATTTGGGAACTTTCTTGCTTGTGGTGATGACTTAAACTTGCTGACCT	A	G	129	0.376	119	0.1387	108	0.0648	19	0.0263158	0.151454
106817247	GAACTCCCCTGTATCCCTCGGCCAGCTGCCTTCTTGCTCTGAGTACATGT[C/G]GGGGGGATGTTGGGACTGACGCCCAAGCAGGAGTCAGGCGACTTGGAGTG	C	G	128	0.1133	120	0.2667	108	0.2315	18	0.305556	0.229264
106817248	TTATATTGACATGTGATACTGTATATGTGTGCCTATTGTGTGAAGAGCGG[A/G]ATTACAATATGTATGAGAATAATGACTTGCTAACTTTCAGGATTCAAGAG	A	G	129	0.4729	120	0.3167	108	0.338	20	0.075	0.30065
106817249	CTCTGCCTTTATCCAATCCTCTAAAGAGGGGTCTTCCCTCTCTTTACTCC[A/C]GATGCCACTTCCTTCCATGATGTTTTTGAAGACATCATGCATAGTTTGTT	A	C	127	0.0827	112	0	70	0.4071	19	0.0263158	0.129029
106817250	CTTTTTCCTGCCCTAGTCTATGTTACCTGCTAAAATTCAAAGTCTACAGT[A/C]GTAATGTGGCCTGTCCAGGGCAGAATGTCTGTCATTCTCTTCCTTGTTTT	A	C	124	0.3387	117	0.2906	106	0.3019	20	0.225	0.28905
106817251	AAAGGGAAGATTGAAGATGGGAAAAGGAGGTGAAGTGGAGGTGATGAGAT[A/G]GTCTCAGATGAGTCAGTTTGGGAAAATTTAGGCATCTCAAAGAAGCAATG	A	G	128	0.2852	120	0.4208	109	0.1514	20	0.225	0.2706
106817252	TTACTGCTTCCTGCAGGGAAGGCAGGTGAATCAGCTGCATAGGGAAGAGC[T/C]TTCAAAATAGTATTTTCCTGTCCAGAACACACTTCAGTGTAGCTGTTGAA	T	C	128	0	120	0.0583	107	0.0935	21	0.047619	0.0498548
106817253	GTATAAGAAAGTTCCAGCTCAAACATTCCATTCCAATGTCATGTTTCCTT[T/C]GCTTCCTTTAATCTGGAGGATCTCCTAAAGATTTACTCAGTCTTTCTCTT	T	C	124	0.3669	117	0.0769	102	0.3725	19	0.131579	0.23697
106817254	CACATCCCCCCTCCCTTTCTTATTTTCAGTCTGTGTACCTTTTTCTATAC[T/C]CTCTTCTTATGTTGAACACATCCAGTGAGGGAAGAGTTGGAGGTTCAAAC	T	C	129	0.0078	120	0	108	0.0046	20	0	0.0031
106817255	ACCTTTTCTTTCAGATTGTCTGATGAGACTAGTATTAAACAGAGCATACT[A/T]GGAGTTCCTGCATGGTACAGCAGGTTAAGAATCCGACTGCAGGGGCTCAG	A	T	127	0.4567	120	0.1333	108	0.2269	19	0.131579	0.23712
106817256	TAAGTTACCAGAAACAATAGCAGTAAACTTGTTATTCATCAAAACAATGT[A/T]AGGAGGCTTGTTGAAGAAAAATTTATGCATCCATAAAATAATTTTGCATT	A	T	127	0.0827	120	0.1792	103	0.1408	15	0.4	0.200675
106817257	AGGATATGCAGTGATATTTCAGGTGATAATAACTGATTTTCTTGTTATTT[T/G]ATGCTCCTAACACCCAAAACTGGGAAAGTATACCTTAAGTATACTTAATT	T	G	128	0.3359	120	0.2167	103	0.4369	19	0.0263158	0.253954
106817258	GAGCCCAGGTCAGAATGAATCTCCCTTTTCTATGTTCCAGCAGTTCTTTG[T/C]TTTCCCTTTACTCTTACCTAGAAACGTTAACAATAATAGTATGACAATAA	T	C	126	0	120	0	104	0.0096	19	0.0789474	0.0221368
106817259	CCAGTAACTCCAATGACAATGATGTTATTGTGGCTATATTGTAAATGCTG[T/G]TCATGCCCATGTTCAATCCTTTCATCTACAGTCTGAGAAATCAGGATATG	T	G	128	0.0664	120	0.1833	106	0.316	20	0.425	0.247675
106817260	TTTCCATTATTCTATCTTCCAAGTCACTTATTTGTTCCTCTGCATTTCTG[A/C]ATTATTCTTTCTTCTCTTTAACGCCTCTCAGTTGTGTCTCTGAAAATGAA	A	C	128	0.4453	120	0.0917	109	0.0367	14	0.178571	0.188068
106817261	GGCTTTGCACCATCTCCTCATCTCCCCTTATCTGATACTCCATCTTCTAC[T/G]GCACCCGTACCTCCCACCCTTTCTTCAATACTCCGGTAGTTCCTAGTAAT	T	G	99	0.298	88	0.4318	76	0.1711	17	0.176471	0.269343
106817262	ATGTAAGAGCTGTTTTAGAAGATCTGTGGCAAGAACTGTTCCATTTGAGT[T/C]GAACGTGGTGATGCACAAATGGAGATGTTGGTGACTTTATCGATCACTTC	T	C	124	0.0403	118	0.0042	108	0.0741	0	0	0.02965
106817263	CAAGTAACTCATCCGAGATCACACAGCCATCAAGCAGTACACTCAGCTGC[T/G]AAAGCATAAGGAGGGGCCAGAGATGGGTGGCTTAACACACTTAGGGTGCT	T	G	126	0.373	120	0.4167	109	0.1972	20	0.125	0.277975
106817264	AAATATATACCATCTTCAGAGAAAAGAAATGATGTTTATTGAGCAGTCGC[T/C]CCATTCCAAAGTGTTGTGGGTTTGATGTGTGCAATTCTATTTACTCCCTA	T	C	129	0.5	119	0.2521	108	0.4444	19	0.105263	0.325441
106817265	GATCCTAATTACTTCTTTACTCAAAAATAAGAGGACAATGTGATTCCTGC[A/T]GTGTTTAAAGAACTGCCATTTCCCTCTGGTCCATGTGACTGAGAATGCTC	A	T	128	0.4648	117	0	105	0.0381	19	0	0.125725
106817266	CTAGTTTGTCAAAACAGAATTGTGCATTTACGCGAAATGTCCTTTGGTAA[T/C]ATCGTAAAAAAACAATATTGGTCTGGCTGTTCAATGTCTGATCTTAACCA	T	C	129	0.1434	120	0.0083	106	0.2972	21	0.119048	0.141987
106817267	CTTTGCAAATGACTCATCTTCTGAAGACGGCTCTGAAGATGCTGGAAATC[A/G]GAATGATGCATGTGAAAATGAAATTAATCAATATGAAGATGGGGAACAGC	A	G	128	0.4453	118	0	106	0.0047	20	0.4	0.2125
106817268	GATGTCAGCAACTAGGCAGGTCAAGCTTTCGTTTCATTGCCACTGTTCAA[A/G]TAAAGCTTACAGTTTCTCCCTCTGAACGCCTGGGCTGTGCTTTAACAGAT	A	G	126	0	117	0.0128	95	0.0579	13	0	0.017675
106817269	ATTATATAAAATCATGGTATGCAATTCCATTTACAGTATTTCACTGCATC[T/C]AGGACATCATCAATTGTAAAGCATCTATTTTAAAAAAATGTTAAAATGTG	T	C	127	0.2835	120	0.0875	108	0.2639	19	0.0789474	0.178462
106817270	CTTGAGTTTTGGGAGTGTGAAGGTTACACTTTTAGGTCTTATACTTACTC[T/G]GAGGTTGTAGATATTTGGGCTGTTCAGTTAAGGTGGAGAGTATATTAGAT	T	G	123	0.1057	116	0.0819	105	0.019	19	0.0789474	0.0713868
106817271	GAAATCGCCTGCCCCTATTTTCTGAAATACATCTTTTTTTTTTTTTTTTG[T/G]AGCCCTATGACATATGGAATTCCCAGCCCAGGGATAGAATCTGAGCTGGA	T	G	121	0	114	0	94	0.0106	7	0	0.00265
106817272	CTAATCCTGAAAGGGATCAGATTGATCCTAAGAGGAAGAA[T/G]ATGTGAAGATGGGGCTTTAAGGGTTTTATACTGCTTCTTT	T	G	119	0.1134	118	0.1483	98	0.4337	17	0.176471	0.217968
106817273	ATGGGAGCTATGAAAAACACAATGGCAAATTCAACCTCAT[A/G]GACATATATAGAAAATCGCCTTGCTTTTAAGGATGGTTTC	A	G	128	0.3281	120	0.1875	106	0.1462	20	0.1	0.19045
106817274	AAAGCCAGGGCTACGATTGCTCTAAATAAAATCTCCAATA[A/C]CTCATATACCACTCAGCACTTAATAGGTGCCAGAAAATAT	A	C	125	0.092	120	0.2667	106	0.217	21	0.047619	0.15583
106817275	TAAGATCTTAAAACAGTTACTTTCTAAAAAATTTCCTGCA[A/G]TGGTTTAAATGATTTTTAAATTTCTATCTTAAAAGGAAAT	A	G	129	0.2752	120	0	108	0.0741	19	0.0526316	0.100483
106817276	GGGTTGTTGGTGACAATTAACAAAACACAATGAAATATGA[A/G]TATTGGTGCTTCTTAATACCTTTTTGTGTAGGAGACCCCT	A	G	128	0.0117	118	0	107	0	20	0.225	0.059175
106817277	TCAACACCCCCACCTCTGTTCCATAGTCACATCACCCAAA[T/C]TCCTCCAGCCACAGGTCCTCTGGAATGATCTAAAAATCTC	T	C	129	0.4302	118	0.0042	107	0.0467	19	0.0526316	0.133433
106817278	GACCCCTTTGCCCACACTGAGCAAACCCCATCCCAATGCC[A/G]TTCTCATAGCTCTCTCTTTCAAAACTGAATACACTTTTCA	A	G	124	0.4234	119	0.2605	107	0.4953	19	0.157895	0.334274
106817279	CAGGCAGTCCTCCAGAGGTTGAGGTATGTCTGAACACAAG[A/G]ACAAATCATTGCCTTCACTGGGATGAGAAACACTCAGCTT	A	G	127	0.1654	120	0.3458	108	0.4028	19	0.131579	0.261395
106817280	AGCACGGGGAGGAGAGCAGAGTGCAGTTGGCATGTACAGC[T/C]AGCGTGTCCCCAGACATCAGCTCTTCATCGCGGAGCTCCT	T	C	125	0.428	120	0.3333	104	0.4279	20	0.1	0.3223
106817281	GGGTGGGGGTGTGCCGCCAACACCCAGACGTATGACATGG[A/G]CAACAAAAGCGTCCCCAGGGACCAGAATCTGGGCAGAGAG	A	G	126	0.0794	116	0.0819	99	0.3232	0	0	0.121125
106817282	AAGGTATAAGACGGAAAACAAGTTCCCATGCTGCTCAGCA[T/G]GTTAAGGATCTGATGTCCCTGCAGTGGTCTGAGTTGCTGC	T	G	128	0.0898	119	0.0504	107	0.1682	18	0.0833333	0.0979333
106817283	TATATCCTTTTAAACCCATGTATCTCAATCTAAATTTGCC[T/C]TCCTCATGTCATTCTGTTATATTTTAGGGTTTTTTCATAA	T	C	127	0.0512	120	0.4792	107	0.4393	19	0.0263158	0.249004
106817284	ATGTGGAAAAATCACATTTTACTCGAGATCCATCTCAGCT[T/C]AAAGGCATCCTTGTTCGAGCGTCATTGAAAAAGAGCACAA	T	C	129	0.0388	120	0	109	0.0046	19	0	0.01085
106817285	AAGAGGTTATGAAGGAGGAGAGCTGGGAAAAATAGCATTG[A/G]AAGAGATTTTTGAAAAGTTTTGGAAGGGATAGCTGTTATG	A	G	128	0.0742	120	0.1417	109	0.4771	21	0.047619	0.185155
106817286	ACTGCACAAAAGAACAGATGACACAGCTCTGAGTTTTACA[T/C]GGAGAATCTGGGCCTGCCTATGACTTGGAAATGACCTGTC	T	C	128	0	120	0	109	0	20	0.05	0.0125
106817287	AAAAGTGAAACCCCATGTCACACCACTTCTAAATGTTTAA[A/T]AAAGACCACCAGTGAGGGGGTAGCTTACTTTGGCTTCCAG	A	T	126	0.004	115	0.4739	106	0.4387	20	0.125	0.2604
106817288	AGCCTGAGGGGCAGGGCCCACGTGTACAGAATCTGCATAT[A/G]AACTTTCTGTGTCTGTGCTGATTTCTACAACTGGAACTTT	A	G	128	0.2461	120	0.05	109	0	18	0	0.074025
106817289	CAGGACTGTCCTCTGTGGCGCTGTCACAGAGAGGTTTGTA[A/G]CCAGGCACTGCATCCTCTCCCATCCTGGGGCAGCATTTCC	A	G	127	0.2559	119	0.1849	109	0.4817	18	0.138889	0.265347
106817290	GTACCAGATTGTATTAAATGCAAACTGCTTATTCAAAAGT[C/G]TTCATGGAACAATTCAAAATGCAGAGCAAGAAGGATGAGA	C	G	128	0.2695	119	0.0966	107	0.4299	20	0.275	0.26775
106817291	TAAGTGATACACTGGGTTGGGGGGGGTGTCAGTTATTCAT[T/C]TGATGTCCTGATGATACGTGCAAACTTTTTCAGAAGAGAC	T	C	127	0.1654	118	0.4237	109	0.3761	20	0.275	0.31005
106817292	AAGACAAATGAGATAGTCCAGGAGCTTGGGGCATTGGAAT[T/C]TTTTTTTCTTAATGTCCTTTTCTGTGACACTTCTGGTTGG	T	C	127	0.0866	120	0.1625	108	0.3565	20	0.15	0.1889
106817293	CTGGTTGGATTGGCTTTTAAATGAATCAAAAAGCCGAAAT[A/T]CCAAGAGTCTGATTTGAAGAATGTTAATGCAGTAGAAGAG	A	T	126	0.5	120	0.4917	107	0.4907	0	0	0.3706
106817294	TTGGATTGGCTTTTAAATGAATCAAAAAGCCGAAATACCA[A/G]GAGTCTGATTTGAAGAATGTTAATGCAGTAGAAGAGAGGA	A	G	113	0.0664	115	0.1565	99	0.3788	0	0	0.150425
106817295	GGAGATTGGTGGAACAAGAAAAAGAGAGATCTGGGCTTAC[A/G]TCTGCTTACTTATTTCTAGGCCATTCAGCCAAATTTAGGA	A	G	127	0.0906	119	0.1597	109	0.3578	20	0.125	0.183275
106817296	ACAGAAGGCCACGTATTGTATAAATCCATGTGAAATCTCC[A/C]AAACAGGCAAATCCAGAGACAGAAAGTAGATCAGTGATTG	A	C	123	0.4106	110	0.0045	101	0.1485	0	0	0.1409
106817297	CTGGGCAGAAAAGAAAAGGAAATGACTGCTAACAAACATG[A/G]ATTTCAAATCTTTTCGGGTGATAAAAATGTTCTGTAATGA	A	G	127	0.378	119	0	106	0.2264	19	0.157895	0.190574
106817298	TAAAAGTGCCCTGCAGTGGTGGCTAAAACAGAGAACCCAC[T/C]CCCAAAATATTCTTTCCAAGGAAGCCTTCCTGCCACATGA	T	C	128	0.0117	120	0.0042	108	0	14	0.0357143	0.0129036
106817299	ACTTTAGAAGAGCTATGTTTTCACTAACTTTTAAACCAGG[A/C]ACCCTTATGCTCTACTCATCTCTGGCCCAAGCACACCTTT	A	C	128	0.0117	118	0	109	0	20	0.025	0.009175
106817300	AAATTCCAACTTGTTTTTTCTTTACTCCCAAGTCTCTCTG[A/T]CTGCTTGTTTGTTTTTATGGCCATACCCGTGGCCTCTGGA	A	T	129	0.4031	120	0.4042	108	0.4306	18	0.25	0.371975
106817301	AGAAAGTAATCAGTGTCCTGGCTCATGCTCGGAAAGAATC[T/C]GCAGAGAGGTTCTCTCAGAGATCAGAAAGGTGTGTTCCCA	T	C	129	0.2481	120	0	109	0.3257	21	0.333333	0.226783
106817302	ATTATATCTTCTAAAAATAAGTGCTTTCAGTAGCAGGAAT[A/G]GCACTGCTGAAAAAGCTGATGGCAGGATAAGCATTTAGGG	A	G	128	0.0938	119	0.2185	108	0.1574	20	0.1	0.142425
106817303	AGGCACATGGGAATCCAGAAGGGACAGTACACAACCACTC[T/C]TCTCTGACCCTTCCCAATCCTGAGTAATAATCCACCTTAG	T	C	126	0.0119	120	0.0125	108	0.1806	20	0.025	0.0575
106817304	GTTAGATTTCAGTGAAAATTATCTTCCAGAGTAGGGTGTT[T/C]TTTTGTTTTTTTTCTACCCCCCCACCCCGGGATTGGGGGG	T	C	127	0.0276	120	0.3083	109	0.4954	14	0.107143	0.234611
106817305	AAAAAAAAAAAAAAAAAAAAAAAAGTGTTTCTCACTACTT[T/C]TGAGACTTTGTCCCAGTGTACAGAATTCTGCAATTCTGAC	T	C	128	0.1797	119	0.3739	106	0.5	20	0.15	0.3009
106817306	TCTAATTAGGCAATAAAAGTAGAGACTGTGACACGGTTCA[A/G]TAAGAATGAGATTTTTGAAGTATGTTTCAGTTTTGTATGG	A	G	127	0.2756	119	0.0126	105	0.1476	18	0.194444	0.157561
106817307	GATTTTTTTTTTTTTTAAACTGATGGATGGTGCAGCATGT[T/C]TACATGGTTGTTTGTTGCTAAACTTTATATAATGTGTGGT	T	C	125	0.48	120	0.2917	108	0.1944	19	0.0263158	0.248104
106817308	ACTTCCCCTGAGGTTCCTGCAGGAAGATGTTTTTCCTTCC[A/G]GAGCTCGCTCCCCATCTGCACCTTGCTCTGCAGGCAGCTC	A	G	127	0.378	120	0.4458	109	0.289	20	0.125	0.30945
106817309	CACAGTTTTGAGGCAAGCTTATATCATTGCTTTTCAAATA[T/C]ACATTTGTCTTGCAAAGCAATTCTTAGGAAAACGTTTGTA	T	C	129	0.0078	119	0	106	0	7	0	0.00195
106817310	GACATAAGAACCCAGGATTCTGATAGAGCAAGAAAAACAC[A/G]AAGCTGCATAGTTCAGGGACCAGTAACTGTCAAAGATGAC	A	G	128	0.0625	119	0.0042	108	0.0046	20	0.2	0.067825
106817311	CATCATTTAACACTCAGAAAATATAAGCAACAAGTACTGC[T/C]ACACATGCACAAAATGGCATGCCTCTTATTTTTATGTCTA	T	C	128	0	120	0.0042	109	0.0183	20	0	0.005625
106817312	TGGGTCACTTGGATTTTTATATTTTTGTATCGCCAAATGA[A/G]AAACTATGTTCTATGGAAAATTGCCATATTCCTATTACTT	A	G	128	0.3477	118	0	101	0.0941	9	0.166667	0.152117
106817313	TATCATGCATTAATTAGACTCAGTGAAGCTTCTGTTTTGA[A/G]CTACACCTGTCCTTTCAAGAGTTTGCCAAGCAATCTCGAT	A	G	126	0.3651	117	0	106	0.2264	19	0.184211	0.193928
106817314	GCTGGCAGGAAATGAGCATGAGGAACAAATGCCACTTACT[T/C]CAAGACCACTTATTACTTCTATTCTTCAATGTTCTTATTC	T	C	127	0.3583	120	0.1083	108	0.2963	20	0.025	0.196975
106817315	CAGAATCCCAAAGCACCGATGCACTCTGAACTAGACATTT[T/C]CCACAGTTAGATGTTAATTTCAGTCATATATGCGTATACA	T	C	127	0.126	118	0.1102	108	0.3056	20	0.025	0.1417
106817316	CAGTTTATATGAGGTGGAACTTTCTTAAAAAGACAGATGC[T/C]TTGACTACAAGGTAAGTTTTCTTGACAGCGTTTGGTGTTA	T	C	112	0	120	0	108	0.0093	9	0	0.002325
106817317	ATAGTGTGGCTGAGATGGAAACAGGCCTTCTTCTTGATTC[C/G]CGATTTTCATCTCTCCTTTCCCTATTTGGATTTCTTTGGT	C	G	128	0.0977	118	0	108	0.0556	20	0	0.038325
106817318	ACATTCAGCATTCAGCACTGAAGAAAAATCTGATGCCACT[T/C]TGATTTTTCCTCCTTGGTAGGTTACTGCTATTTTTCCTTT	T	C	127	0.2165	119	0.0042	109	0.0229	20	0.05	0.0734
106817319	TTGATTGTCTTTTTAAAATGCACGTTGGGGTTTTCTGTGT[T/C]CTTGGGATGATTGTGATTTTCAGTTGAAACCTTCAGGGGT	T	C	129	0.1628	117	0.3932	103	0.3641	20	0.125	0.261275
106817320	GTTCGTCCCTCGTCTATGGTCTATGGTGGGCAGTAGAAAG[T/G]CCAGGTGAGGAGCAGGGAGGGAGAGGCACTCACGAGGCCC	T	G	125	0.076	117	0.2949	109	0.1743	19	0.210526	0.188932
106817321	ATAGATCTCGAATCTGTCTCACAAGAACAAAGCCACAGAG[A/G]TGGTATGCAGTGCATTCATTATAAATGACAATGCTTCTAT	A	G	127	0.4409	118	0.3856	106	0.3915	14	0.107143	0.331286
106817322	ACCAGAGTACAATGAAGTGTACTTCGGAAGTGATACAGCC[C/G]AACTTGGCAAAAGCCTGTCAGTTACTCAAAGACTACCTGC	C	G	127	0.2323	117	0.1709	108	0.3889	19	0.157895	0.237499
106817323	TGTTCGTATTCAGTGGTAAAGCCAATCTCTTTGGGAACAG[T/C]GCCAGTGAGCTGAATCCTTTCCCCACTCAGCGGGACCCAC	T	C	129	0.155	119	0.3824	107	0.3692	21	0.166667	0.268317
106817324	AGTCAAAAATAATTTGATCAAATACCTTTTGCAACACTTC[A/G]GAGGATCCACTTGTGGCTTTTTTTAATGCTCTTATAGGAA	A	G	126	0.0675	119	0.2941	108	0.1759	20	0.2	0.184375
106817325	CCGGTCCCGCTTAGCCATGGTCTTGCTCAAGTAGTTTAGA[A/G]TTAAGGAAAATGTTGCCAAACCTGATGATAATTACATTTC	A	G	128	0.0039	120	0	109	0.0046	7	0	0.002125
106817326	CACATTGGTATTACACAAAGAACTCGCACATCACGCAGCA[C/G]GGTACCTGAAATCATCTCGACCTTCCTCACCACACCAAAG	C	G	128	0	120	0	106	0	13	0.461538	0.115385
106817327	TCTGCACCCGCCCAGATGGCACCACGGTCTGGTTCCAATC[A/G]GGAGCTTCCTCTTCCAGATGACCGCCAGCTAGACCAGAAG	A	G	128	0.0039	120	0	108	0.0093	20	0.425	0.10955
106817328	CTTCTGGAGAGACCTAGAATCTCCACAGAATTTCCACAGG[A/G]AGATGGAAAAACCATTAGCATGACTGGCAGCTGGGTGATA	A	G	128	0.0117	106	0	104	0.0096	18	0.361111	0.0956028
106817329	AAGATGGAAAAACCATTAGCATGACTGGCAGCTGGGTGAT[A/G]AATAAATGGGCTAGAGAAGCGAACTGTCCTTTCCTGCTCG	A	G	129	0.0736	120	0.2958	108	0.1759	17	0.264706	0.202501
106817330	GACTGATGTTCTCCAGGAAGCTTTGCAGACACAAAGCAAGTGAGATAAAG[T/C]TGAATTACACAGGTACAAAAATAAGTTTTTAGATGTCAATCAAATTCAAC	T	C	128	0.1992	120	0.0792	109	0.0413	19	0.0526316	0.0930829
106817331	CTAACACTGGCAAGTGCCATTTTGAAATCCTTCCTCTAGCTTAGTAGCAT[A/G]GGGACCCCAATCAGCCCACCAGCCTGTCTGCACCAGTACTGGGACACCTT	A	G	128	0.2109	119	0.4118	108	0.3935	20	0.2	0.30405
106817332	GTATCATTCTCCCTTCTAGCTGCAAGCTTCATGTGGGGAAAGGTTCCCCC[A/T]TTTTTAATCTTTAATCTTAATATCCCCTGATGTATTGCAGGTCTTAAAAA	A	T	128	0.2812	119	0.0168	103	0.1019	20	0.225	0.156225
106817333	CCAGACCTGGTGAGAATGTGTTTCTCACATTTTAAGGTTTAGCATGAATT[A/T]TGACTCTCTGAGGGCTTGCCTTTTGGGAGGTGTAATATCCTACAGAGTGA	A	T	128	0.1328	120	0.2375	107	0.3972	20	0	0.191875
106817334	CAGTCTAACCGGTGAGGAGCTAGTGTTGTAGGTGCTGAGAAGACAAACCT[T/G]CAGGCTTTGCCTCTGGAGCTATGATGGGCTACAGAGGCTCTAAAATAGAG	T	G	128	0	120	0.0042	108	0.0463	20	0.325	0.093875
106817335	TGGGCTGGGCTGGGCTGGGCTGGGCAGGGCAAGACAAGCTGCTAACTTCT[T/C]TGCTGCCCACTTGAGACTTGAGTAGCAATAGTAACCATGAGAAAGCAAAA	T	C	128	0	119	0	102	0	17	0.294118	0.0735294
106817336	GACTTGAGTAGCAATAGTAACCATGAGAAAGCAAAACCAGGAGCCTTTAA[T/C]GTGGGGAAATATGTTCTAATTTCACACTTCTTTTGTGAAGGGGAACCATA	T	C	128	0.4883	118	0.3347	105	0.1857	21	0.0714286	0.270032
106817337	TAATCTTTTGCTCCCTACAATTCATTATTTGGTAACTGTATTGGACTCTT[A/G]CTGTATTTGTGTTTTATTCTCATGTGAATATATGTCACCATTTGGAAAAC	A	G	128	0.0625	119	0.3697	108	0.0741	19	0.0789474	0.146312
106817338	CATCAGTGATGTTACATTGTCCTGAATAAAGAATATTTGGCATCTATAAT[A/C]GTCTCCTGGTATTTTTAACCAGGTTGAACGACAAATTGTTTTCCAAATGG	A	C	125	0.044	119	0.3697	107	0.0561	21	0.309524	0.194831
106817339	TATGCCAGTGGACTTGCTTAATAAACTATTTTTGAATGTCAGTGGTATAC[T/G]CTTTCAAGTTAGCAAGTTACCAAGCTTTTCATCAAGGAACCTGTGATACT	T	G	129	0.0581	118	0.3517	109	0.0413	17	0.0882353	0.134834
106817340	GGCAAAAAGCCTCAAGTGTCCCATCTCTCTGTACAAGAATCCTGCACCAA[A/G]ACTAGTAGGTGAAGAAGATAGCTCAAGAGACCCTGACATTGGTCAAGCTC	A	G	126	0	118	0	109	0.0046	20	0.05	0.01365
106817341	ACAAGAATCCTGCACCAAAACTAGTAGGTGAAGAAGATAGCTCAAGAGAC[C/G]CTGACATTGGTCAAGCTCATGAATTCACATGAGGAAACAAAGGATACATT	C	G	128	0	120	0	108	0.0046	21	0.261905	0.0666262
106817342	AGCTCAAGAGACCCTGACATTGGTCAAGCTCATGAATTCACATGAGGAAA[C/G]AAAGGATACATTTCCAGAAAATGATAAGATAGTATACTCATTCAAATCCA	C	G	127	0	120	0	108	0	20	0.075	0.01875
106817343	TCCATCCAAGAAGCCACCTCCAGCAGTTAGCATCCTCTATTTAATTTCTA[A/G]GTATCAGCAGCAAAGCCTTTAGCGAATTTATCAGTATATTGAGAGCACAT	A	G	127	0.2165	120	0.125	109	0.367	20	0.2	0.227125
106817344	ACTGAGAGGTTTCCTAATTTATGTAGAGAAAATATTTCTTATCCAAAGAA[C/G]AAAATAAGAGAATTCTTCATGAGAGATGAGGAGGGGGTAATAGTGAGGGA	C	G	125	0.18	119	0.1261	106	0.3538	18	0.222222	0.220531
106817345	GTGCCTAAGGAGATGTGAACTTCTAAGTAGGTTGTGCATCTCACATTGGA[T/C]ATTTCTTCCATTTAAAATTTCTTTTAACTTACATGTTAAGATCTAATATT	T	C	128	0.2227	120	0.1208	109	0.3532	19	0.210526	0.226807
106817346	ACTTGTTATGCTGTAATCCAGGATGGTGACGAGTCATCTCCCATTTTAAC[A/G]AGCTTTGAGATAGTGAAAGTTCCTGACCCTCAAATGTCTATGGTGAGTCA	A	G	128	0.3789	120	0.375	109	0.2982	19	0	0.263025
106817347	TAATGTGTACACACTACCTAACTCCTACTTGGAAGAACTGAAACTATGTT[T/G]GGGTGTATTTTATCTGCTAGTACTTTCCCTATTCTTCACAGTTCCTCTGT	T	G	128	0.4883	120	0.0167	108	0.2824	20	0.1	0.22185
106817348	TTTAAAAAAAAAAAAAAGTCGTCAATCACTGTGATAGAGGAGTCCAAAAA[C/G]AAATGCTATTTTGCATTAGTCTTAAAATATTCTTTCCTAGTGTCTGTACT	C	G	127	0.311	118	0	105	0.0429	19	0.105263	0.114791
106817349	TTCTGTTTAAACTCAACTGGCCAGAATTCAATCACATGGGCCTTATCCAA[T/C]TGAAAGAGAGGCAAGGAAGAAAGACAAATATTTTATTTTTAACAAGCTCA	T	C	128	0.125	120	0.5	109	0.1743	20	0.05	0.212325
106817350	TTAGCTCAGTGCTGAAGCTCTGAAAGCCTTTGAACAGATTTCAGCTGCTC[A/G]GTCTATCTTTGATTAGGATATGTTCATTTAGGTGTTCCAACTCCTTTAAA	A	G	128	0.125	119	0.3824	108	0.162	20	0	0.16735
106817351	TATACATAATCGCCTACCCTTATTTTGCCTCTCAATGTCCCCTTTTTTTA[A/T]TTGGAAAAATATATTAAAATTTTGGAGAATATATCTCCTGTGGTGTGTTT	A	T	128	0.2109	119	0.2647	107	0.0047	18	0	0.120075
106817352	CAATATAAAGCGCCATTTCAGAAGATTTGATTAACCTTAAAGTCAGAAAC[T/C]CCCTCTGTTCTACACCCCAATGGCCAGAGATACAAAAAGGCTAGGGACAT	T	C	104	0.1058	113	0.1726	101	0.1337	19	0	0.103025
106817353	CCAGCTTTTAGCTGCATATCTAAATATCCTAGGAGCAGGAGGGATTAACA[T/C]AGCGGGGTTGGACTTGCAAGCAAGAGAATATTTCTTCCATGTGGTAACAG	T	C	129	0.0814	120	0	108	0.0185	17	0.0294118	0.0323279
106817354	CTCTTTGGCCTTATCTAATGTAGGCATCAGCACATTTGCTGCTCATTGGT[A/G]GTTAGGGCCCTAGAGTCACTTTAAGGCCCAAGGGTCATAGATTTTTAAAC	A	G	128	0.0664	120	0.3917	109	0.4358	17	0.382353	0.319063
106817355	GATACCCAGCAGAAATGCATACATGAATTCACTAAAAGGTATGCTTTGCA[A/G]TGTTCATAGCAGCACTAGGTCATAGCCAAGACCCACAGACTATCCACATG	A	G	126	0.3492	120	0	109	0.0642	21	0.5	0.22835
106817356	GCATTTGACCGAATTGGTTATTTTTCCTCTCTATTGTGTATTCAATCCCT[T/C]CCTCTTCGATGAAAACTTCCTGCTGTGGTTTTAAACATTATCAAGTCTTT	T	C	127	0.1614	119	0.1807	109	0.4174	21	0.0238095	0.195827
106817357	ATACCTGCCCTCCTGCTACTACTGTCAGAATCTCTGGGCAGTACCCAGAC[A/G]CTTGATCACTGTCCCTTCCCAGGACCCTACAACTAGGAGCAGCCTCTGCA	A	G	128	0.5	119	0.5	109	0.5	0	0	0.375
106817358	AGCCATCTTGCAACCATGAGATGACAAATATGAGGGTGAAAAGATGTCCA[A/G]CAAGCTGAGGACCATGGAGGAGAGGGATTGAAAGGGTCTAGGACATTGCA	A	G	125	0.056	120	0.2458	107	0.3178	20	0.05	0.1674
106817359	GTTTGTTATGATAACTAAAGGTTTAGAGCAATATTGAAAAATGATGATAA[T/C]CGCTGTGGCAAAACTTATCTTCCTAAACATGACTCTCTTCTTTCTTGATG	T	C	121	0.0041	114	0	106	0.0236	5	0	0.006925
106817360	ACATTCCTAGCACAAGAATTCAAAACTACACATGAAGGATACCCAACCCA[A/G]CAACCATAAGCTTCTCTGACTATGTCCAAGATGAGAGGGTTCTGAGTCTG	A	G	128	0.3477	119	0.3403	108	0.1157	16	0.4375	0.3103
106817361	ACACACTTGTATGCAGAGTTAACCACTTGGAGTGGAAGCCATTTTGCAAG[C/G]ATGCCAGTTCAGCTACAGCCATCCATTGTGTCGGGCAGGAATAACTTTGG	C	G	127	0.2441	119	0.3109	108	0.0972	16	0.0625	0.178675
106817362	GATAAGGAAGATCTGGTTCAAGAAAATCATATCTTATGCTCCAGTTGACA[T/C]TCAAGCTCAAGCTACTGCTTCCCACAGAGCAATAGAGTTAGGGTTTCTCC	T	C	129	0.0039	118	0	109	0	14	0.214286	0.0545464
106817363	TTCTCTAATTCAGAGGGATAGAACAAATTCAAAACTGGAATTTAATCTCT[A/G]AGCATATTGAAAAGGGGGCTCTTTGAACCGACAGTCACACAGCAAATGTT	A	G	125	0.064	120	0.1917	109	0.3899	19	0.210526	0.214032
106817364	CTAAAATGTAATTATGCAATCAAGATCTCATGGTATATTAAACAAATATT[T/G]TTTGAGTACATGCTGATTGTTTATGATAGCTGTTAATAGTCCTTCGAGTG	T	G	127	0	120	0.3167	104	0.0192	20	0.175	0.127725
106817365	GTATTAAAAGCTTAAACGTAGGAATTCCCATTGTGGCTCAGCAGAAATGA[A/G]TATGTAGTCATTTTGAAATATGGGTCTGTTTGTGACTCTAACTCCATAAT	A	G	126	0.0437	120	0	106	0.0094	20	0	0.013275
106817366	TGGCCTTTGACCGCTACATTGCCATCTGTCGTCCTTTACATTACTCAACT[A/G]TCATGAACCCCAGGGCCTGCTATGCCTTGCTCATGGCTCTGTGGCTTGGA	A	G	126	0.004	120	0.0042	105	0.0095	17	0.5	0.129425
106817367	AGTTACAGCTTCTATAAAAATAGAAGAAAGAGCCAAAGAACATCACATGG[A/G]TCTCATAATGAAGACACACAAACAATCCAAAATCCTTATTTATTCATGGA	A	G	125	0.5	118	0.5	106	0.5	19	0.131579	0.407895
106817368	CTGCTTGTGGTTTCCCTCCATGGTGACTTTGCTCCTGTTTCTCCACTTCA[T/C]GTTCCCTTGAAATTTTCCTTGTTTCTTACTATCTCTTTCTCTATCACTTC	T	C	128	0.0547	120	0.3333	106	0.0236	20	0.2	0.1529
